# Supplementary material for: Thermodynamic and Structural Characterization of a Mechanochemically Synthesized Pyrazinamide–Acetylsalicylic–Acid Eutectic Mixture
Source: Pharmaceuticals (Basel). 2025 Feb 5;18(2):211. doi: 10.3390/ph18020211 (PMC11859338; doi:10.3390/ph18020211)
Supplement: Supplementary file 1 [file pharmaceuticals-18-00211-s001.zip]

Archive with 1 entries (1 files):
- pharmaceuticals-3423707-supplementary.pdf
